# Supplementary material for: Negotiating markets for health: an exploration of physicians’ engagement in dual practice in three African capital cities
Source: Health Policy Plan. 2013 Sep 26;29(6):774–83. doi: 10.1093/heapol/czt071 (PMC4153303; doi:10.1093/heapol/czt071)
Supplement: Supplementary Data [file supp_czt071_suppl_data.zip]

Archive with 4 entries (4 files):
- Revised Annex I_Statistical annex_220713.doc
- Revised Annex III_Survey questionnaire_220713.doc
- Annex II_Interview guide.doc
- Figure 1_conceptual framework.docx
